# Supplementary material for: Restricting epigenetic activity promotes the reprogramming of transformed cells to pluripotency in a line-specific manner
Source: Cell Death Discov. 2023 Jul 14;9:245. doi: 10.1038/s41420-023-01533-8 (PMC10349098; doi:10.1038/s41420-023-01533-8)
Supplement: Supplementary file 2 — Supplementary Table 1 [file 41420_2023_1533_MOESM2_ESM.xlsx]

## Sheet: 1d
	CD44-/ICAM+ Percent of cells (%)
MEF_D0	0.53	0.26	0.25
MEF_D15	1.69	1.28	1.65
3T3-L1_d0	0.03	0.042	0
3T3-L1_d15	0.14	0.74	0.57
4T1_d0	0.228	0.24	0.017
4T1_d15	1.1	1.03	0.12
N2a_d0	0	0.015	0
N2a_d15	0	0.051	0.038
ESC	94.2	89.4	91.3

## Sheet: 1e
	Esrrb
MEF	1	1	1	1
3T3l1_sort_vc	4.05836	1.891	1.47649	1.52515
4t1_sort_vc	0.712138	0.56125	0.540228	0.138839
n2a_sort_vc	0.596611	0.342182	0.166781	0.667054
E14	8362.87	7853.63	5663.05	7910.04
	Nanog
MEF	1	1	1	1
3T3l1_sort_vc	3.41572	2.33115	2.88535	2.6785
4t1_sort_vc	0.484463	0.283569	0.311346	0.27126
n2a_sort_vc	0.118709	0.151599	0.432304	0.356767
E14	2725.75	2765.24	4307.99	3371.83
	Endo-Pou5f1
MEF	1	1	1	1
3T3l1_sort_vc	783.863	662.358	1317.79	1278.79
4t1_sort_vc	0.244996	0.204972	1.78913	1.65969
n2a_sort_vc	0.029332	0.165407	0.331343	0.377107
E14	5537.93	8909.87	8542.25	4566.21

## Sheet: 2b
	Number of GFP+ Clones
WT MEF	193	172	170
P53dd+Myc	293	293	239
Hdac7+Mef2d	37	31	99	76
bcl2+myc	20	15	30	31
hdac7+e1a	40	10	11	0	0
P53d+E1a	10	4	8	4
hdac7+myc	4	2	8	0	0
bcl2+e1a	11	0	0	0
kras+e1a	0	0	0	0
kras+myc	0	0	0	0
sv40t	0	0	0	0

## Sheet: 5b
	Number of GFP+ clones
WT	195	286	156	79
Hdac7sa.Mef2d	114	118	17
Bcl2.E1A	0	0	0
SV40	119	21	0
Hras.E1A	127	34	8	0
HRas.Myc	0	0	0	0

## Sheet: 5c
	Percent of GFP+ cells (%)
WT	6.95	7.65	12.4	10.3
Hdac7sa.Mef2d	18.6	14.4	16.8	14.7	20.5
SV40T	3.98	2.17	1.72	2.28	4.57
Hras.E1A	1.9	1.47	2.4	7.43

## Sheet: S1a
samples	Number of GFP+ clones
OG2-MEF-P1	193	172	170
OG2-MEF-P2	272	242	225
OG2-MEF-P3	22	21	27
OG2-MEF-P4	1	3	2
OG2-MEF-P5	0	0	0

## Sheet: S2d
	E1a		Ras		P53dd		Myc		Hdac7		Bcl2		Sv40t		Mef2d
WT_MEF	1	1	1	1	1	1	1	1	1	1	1	1	1	1	1
E1a-Ras	5.79329	5.31627	0.455903	0.421913
Ras-Myc			0.368206	0.399724			52.3686	45.3146
P53dd+Myc					3.39814	9.27536	6.05534	6.83367
Bcl2-2Myc							78.0233	92.4859			1.89509	1.80718
Hdac7-Myc							47.7274	60.6955	12.276	16.0268
P53dd-E1a	7.50431	8.42849			46388.5	216115
Bcl2-E1a	5.12839	4.51512									3.18202	3.59229
Hdac7-E1a	3.17035	3.3468							41.435	48.615
Sv40t													93115.6	146153
Hdac7-Mef2d									169.152	176.136					620.206

## Sheet: S2f
	Round1								Round2								Round3
	p0	p1	p2	p3	p4	p5			p0	p1	p2	p3	p4	p5			P0	P1	P2	P3	P4
E1a+Ras	4.32193	9.63202	14.9383	20.7499	26.0685	34.9346		E1a+Ras	4.32193	9.80997	14.9739	21.2096	26.6146	37.2492		E1a+Ras	4.32193	9.85175	15.829	21.414	27.5556
Ras+Myc	4.32193	7.91075	11.5412	15.4626	18.7832	25.5755		Ras+Myc	4.32193	7.66824	11.0494	14.8553	17.9212	26.4797		Ras+Myc	4.32193	7.60585	10.4777	13.2089	17.0285
Bcl2+Myc	4.32193	7.69842	11.1695	14.4982	17.8365	23.3253		Bcl2+Myc	4.32193	7.1905	10.2405	13.2193	16.2515	23.1524		Bcl2+Myc	4.32193	7.25172	9.70062	12.9455	15.711
Sv40t	4.32193	8.92915	13.2277	18.5309	23.2773	31.0255		Sv40t	4.32193	8.88811	13.0083	18.6354	23.1862	32.5282		Sv40t	4.32193	8.84549	13.8364	18.6438	23.4817
Hdac7+Mef2d	4.32193	8.56264	12.5546	17.0086	22.2203	29.0023		Hdac7+Mef2d	4.32193	8.51486	12.3864	16.9174	20.9748	29.0676		Hdac7+Mef2d	4.32193	8.43129	12.7078	17.0297	21.3136
P53dd+Myc	4.32193	8.71293	12.1349	16.1977	20.3839	28.1525		P53dd+Myc	4.32193	7.1779	9.99473	14.171	16.8774	26.3788		P53dd+Myc	4.32193	6.96347	9.49454	12.4167	17.314
P53d+E1a	4.32193	8.81957	13.2085	17.5964	21.7596	28.7928		P53d+E1a	4.32193	8.80036	12.8615	17.2405	21.4123	29.6578		P53d+E1a	4.32193	8.94251	13.5154	17.4261	21.8046
Hdac7+Myc	4.32193	7.51585	10.7226	13.8802	17.5903	24.2839		Hdac7+Myc	4.32193	6.60385	9.63977	12.7224	16.5873	25.1761		Hdac7+Myc	4.32193	7.2817	10.4707	14.391	18.5137
Hdac7+E1a	4.32193	7.66519	10.6837	14.1476	18.4534	26.5013		Hdac7+E1a	4.32193	7.65174	9.73579	12.6698	16.8066	26.392		Hdac7+E1a	4.32193	8.16189	11.0917	14.7447	18.6612
Bcl2+E1a	4.32193	8.30508	11.3707	14.0882	17.5329	23.8796		Bcl2+E1a	4.32193	8.4852	11.1065	13.7528	17.3847	24.9275		Bcl2+E1a	4.32193	9.24793	12.4114	16.0759	19.8688
oct4ki-mef	4.32193	7.05999	9.53582	10.7994	12.9834	19.0043		oct4ki-mef	4.32193	7.05999	9.53582	10.7994	12.9834	19.0043		oct4ki-mef	4.32193	7.70044	9.54844	12.0845	14.8458

## Sheet: S2h
	Average tumor diameter(cm)
E1a-Ras	2.25	2.5
Sv40t	2.25	1.5
Ras-Myc	3	3.5
Bcl2-Myc	0	0
Hdac7-Mef2d	0	0

## Sheet: S3b
	Esrrb
ESC_WT	1	1	1	1
Hdac7-Mef2d_iPSC	0.506592	0.493204	1.6682	1.55184
Bcl2-Myc_iPSC	0.620715	0.531789	1.17822	1.17015
P53dd-Myc_iPSC	0.889319	0.94713	1.50195	2.10596
Hdac7-Myc_iPSC	1.17418	1.63398	0.699812	0.597589
	endo-Pou5f1
ESC_WT	1	1	1	1
Hdac7-Mef2d_iPSC	2.9947	2.4003	1.45793	1.52906
Bcl2-Myc_iPSC	0.491718	0.452191	1.09666	1.19527
P53dd-Myc_iPSC	2.64932	2.31388	3.37333	3.90828
Hdac7-Myc_iPSC	1.18809	1.14286	2.19836	2.62546
	Nanog
ESC_WT	1	1	1	1
Hdac7-Mef2d_iPSC	0.730176	0.793556	1.57426	1.43887
Bcl2-Myc_iPSC	1.1399	1.16054	0.824592	0.740337
P53dd-Myc_iPSC	1.37963	2.00466	0.824886	0.846791
Hdac7-Myc_iPSC	1.5302	1.74479	0.876884	0.947071

[truncated: 6 more sheets: S3c, S3h, S5d, S7b, S7c, S7d]
