# Supplementary material for: Restricting epigenetic activity promotes the reprogramming of transformed cells to pluripotency in a line-specific manner
Source: Cell Death Discov. 2023 Jul 14;9:245. doi: 10.1038/s41420-023-01533-8 (PMC10349098; doi:10.1038/s41420-023-01533-8)
Supplement: Supplementary file 4 — Supplementary Table 3 [file 41420_2023_1533_MOESM4_ESM.xlsx]

## Sheet: Oligonucleotides
RT-qPCR Primer sequences
Name	Forward, Reverse	Seqence 5'-3'
mβ-actin	Forward	TGCTAGGAGCCAGAGCAGTA
mβ-actin	Reverse	AGTGTGACGTTGACATCCGT
mSox2	Forward	AGGGCTGGGAGAAAGAAGAG
mSox2	Reverse	CCGCGATTGTTGTGATTAGT
mNanog	Forward	CTCAAGTCCTGAGGCTGACA
mNanog	Reverse	TGAAACCTGTCCTTGAGTGC
mOct4	Forward	TAGGTGAGCCGTCTTTCCAC
mOct4	Reverse	GCTTAGCCAGGTTCGAGGAT
mKlf4	Forward	GTGCCCCGACTAACCGTTG
mKlf4	Reverse	GTCGTTGAACTCCTCGGTCT
Endo-mOct4-F	Forward	TAGGTGAGCCGTCTTTCCAC
Endo-mOct4-R	Reverse	GCTTAGCCAGGTTCGAGGAT
mEsrrb-F	Forward	GCACCTGGGCTCTAGTTGC
mEsrrb-R	Reverse	TACAGTCCTCGTAGCTCTTGC
mGapdh-F	Forward	AACTTTGGCATTGTGGAAGGGCTCA
mGapdh-R	Reverse	TTGGCAGCACCAGTGGATGCAGGGA
mBcl2_F	Forward	CTTGTGGAACTCTTCTCTAGCC
mBcl2_R	Reverse	CTGTGTACATGCTCAACACTGA
mHdac7_F	Forward	AAACTGGATAACGGGAAGCTTA
mHdac7_R	Reverse	GTTCCAGATGGTGTCAGTATCG
mMef2d_F	Forward	CACATCAGCATCAAGTCAGAAC
mMef2d_R	Reverse	TTAATGTCCAAGTATCCAGCCG
hRas_F	Forward	GCATCCCCTACATTGAAACATC
hRas_R	Reverse	CAATTTATGCTGCCGAATCTCA
mMyc_F	Forward	AAATCCTGTACCTCGTCCGATT
mMyc_R	Reverse	CCACAGACACCACATCAATTTC
E1a_F	Forward	CCGAAGATCCCAACGAGGAG
E1a_R	Reverse	TTGGCATAGAAACCGGACCC
SV40T_F	Forward	AAGGAGTGCCTGGGGGAATA
SV40T_R	Reverse	CCACCACTGCTCCCATTCAT

## Sheet: Transgene sequences
Name	Sequence
SV40T (NC_001669.1)	ATGGATAAAGTTTTAAACAGAGAGGAATCTTTGCAGCTAATGGACCTTCTAGGTCTTGAAAGGAGTGCCTGGGGGAATATTCCTCTGATGAGAAAGGCATATTTAAAAAAATGCAAGGAGTTTCATCCTGATAAAGGAGGAGATGAAGAAAAAATGAAGAAAATGAATACTCTGTACAAGAAAATGGAAGATGGAGTAAAATATGCTCATCAACCTGACTTTGGAGGCTTCTGGGATGCAACTGAGGTATTTGCTTCTTCCTTAAATCCTGGTGTTGATGCAATGTACTGCAAACAATGGCCTGAGTGTGCAAAGAAAATGTCTGCTAACTGCATATGCTTGCTGTGCTTACTGAGGATGAAGCATGAAAATAGAAAATTATACAGGAAAGATCCACTT…
E1A (adenovirus) 5 E1A 13S mRNA encoding the 289R E1A protein	ATGAGACATATTATCTGCCACGGAGGTGTTATTACCGAAGAAATGGCCGCCAGTCTTTTGGACCAGCTGATCGAAGAGGTACTGGCTGATAATCTTCCACCTCCTAGCCATTTTGAACCACCTACCCTTCACGAACTGTATGATTTAGACGTGACGGCCCCCGAAGATCCCAACGAGGAGGCGGTTTCGCAGATTTTTCCCGACTCTGTAATGTTGGCGGTGCAGGAAGGGATTGACTTACTCACTTTTCCGCCGGCGCCCGGTTCTCCGGAGCCGCCTCACCTTTCCCGGCAGCCCGAGCAGCCGGAGCAGAGAGCCTTGGGTCCGGTTTCTATGCCAAACCTTGTACCGGAGGTGATCGATCTTACCTGCCACGAGGCTGGCTTTCCACCCAGTGAC…
HsHRASG12V (from_insert)	atgacggaatataagctggtggtggtgggcgccgtcggtgtgggcaagagtgcgctgaccatccagctgatccagaaccattttgtggacgaatacgaccccactatagaggattcctaccggaagcaggtggtcattgatggggagacgtgcctgttggacatcctggataccgccggccaggaggagtacagcgccatgcgggaccagtacatgcgcaccggggagggcttcctgtgtgtgtttgccatcaacaacaccaagtcttttgaggacatccaccagtacagggagcagatcaaacgggtgaaggactcggatgacgtgcccatggtgctggtggggaacaagtgtgacctggctgcacgcactgtggaatctcggcaggctcaggacctc…
MmBcl2 (from_insert)	atggcgcaagccgggagaacagggtatgataaccgggagatcgtgatgaagtacatacattataagctgtcacagaggggctacgagtgggatgctggagatgcggacgcggcgcccctgggggctgcccccacccctggcatcttctccttccagcctgagagcaacccaatgcccgctgtgcaccgggacatggctgccaggacgtctcctctcaggcccctcgttgccaccgctgggcctgcgctcagccctgtgccacctgtggtccatctgaccctccgccgggctggggatgacttctctcgtcgctaccgtcgtgacttcgcagagatgtccagtcagctgcacctgacgcccttcaccgcgaggggacgctttgccacggtggtggaggaa…
MmHdac7 (ENSMUST00000088402)	TTCCGCGGCCGCGCGCGGGTCCGGCCGCGTCCCGCGTTCCGGGTTCGGCGCTGCCTCCCGGGCGGTGAGCCGCGCCCCGCCGCGATCGGTGTCTGCCGCCAGGCTGTGTGCTGCTGAGCGAAGCCCGGGTGGTGTGTCCCAGGGCCGCCAGCGCCGGCCCCCTCCCTCCCCTCCCCCTTGGCCCGCTCTCAGACTCAGATAAAGCATTTCCTTCCATTGTCATCCTACCCGGCCGGCCAGGCTGCCAGGGCCCTCCCCCTCCCGGCCCCCTCCCTTCCTCTCGCCGTCTCACAGTCGCTCTGCAGCCTCCGGCGACCGGGGGGATGTGAGGCCGGCGCCCCGGCCCCCCGCCCGCCATGAGCCCCCGGCTCTGAGGGCCCCGGCCCCTGGATGCACAGC…
MmMef2d (NM_133665.4)	TGCGCGGTGCCTACGTCGGCCTCGAGTCTGGGGCTGGAGGAGTTGCCTTTGGAGCCCGAAAGGAGGAAGGAAGCAAAATATCAACAACCGTCGAGGCGGCTTGGGCGCTCGGCTGCGTGCCTGCCGCCCGCCGCCGCCGCCCCCGCGCGCACCAGGGGGTCCCGGCCCTGTGGCGCCGCCCAGGCCGCGTGGACGCGGCGCCTTCGCTGTTTCCCGTCGGAGCTGCGGCTTCGCGTAACCGAGGATTCGGCGGACCGGGCCGAGGCTCCGGGCGCCGTGACACCCCGTCCCCCCCACGGGCTGGAGGCTGTGCATAGGTGTTCTGCAGACCATGAACTGATCACTAGTCCCCAGACATTCATGAGCACAGTGTGAGGCTCCTGATCACCACCCAGCAGC…
MmMyc (NM_010849.4)	CCCGCCCACCCGCCCTTTATATTCCGGGGGTCTGCGCGGCCGAGGACCCCTGGGCTGCGCTGCTCTCAGCTGCCGGGTCCGACTCGCCTCACTCAGCTCCCCTCCTGCCTCCTGAAGGGCAGGGCTTCGCCGACGCTTGGCGGGAAAAAGAAGGGAGGGGAGGGATCCTGAGTCGCAGTATAAAAGAAGCTTTTCGGGCGTTTTTTTCTGACTCGCTGTAGTAATTCCAGCGAGAGACAGAGGGAGTGAGCGGACGGTTGGAAGAGCCGTGTGTGCAGAGCCGCGCTCCGGGGCGACCTAAGAAGGCAGCTCTGGAGTGAGAGGGGCTTTGCCTCCGAGCCTGCCGCCCACTCTCCCCAACCCTGCGACTGACCCAACATCAGCGGCCGCAACCCTCGC…
HsMYC (ENST00000259523)	GGAGTTTATTCATAACGCGCTCTCCAAGTATACGTGGCAATGCGTTGCTGGGTTATTTTAATCATTCTAGGCATCGTTTTCCTCCTTATGCCTCTATCATTCCTCCCTATCTACACTAACATCCCACGCTCTGAACGCGCGCCCATTAATACCCTTCTTTCCTCCACTCTCCCTGGGACTCTTGATCAAAGCGCGGCCCTTTCCCCAGCCTTAGCGAGGCGCCCTGCAGCCTGGTACGCGCGTGGCGTGGCGGTGGGCGCGCAGTGCGTTCTCGGTGTGGAGGGCAGCTGTTCCGCCTGCGATGATTTATACTCACAGGACAAGGATGCGGTTTGTCAAACAGTACTGCTACGGAGGAGCAGCAGAGAAAGGGAGAGGGTTTGAGAGGGAGCAAAAGAA…
eGFP	ATGGTGAGCAAGGGCGAGGAGCTGTTCACCGGGGTGGTGCCCATCCTGGTCGAGCTGGACGGCGACGTAAACGGCCACAAGTTCAGCGTGTCCGGCGAGGGCGAGGGCGATGCCACCTACGGCAAGCTGACCCTGAAGTTCATCTGCACCACCGGCAAGCTGCCCGTGCCCTGGCCCACCCTCGTGACCACCCTGACCTACGGCGTGCAGTGCTTCAGCCGCTACCCCGACCACATGAAGCAGCACGACTTCTTCAAGTCCGCCATGCCCGAAGGCTACGTCCAGGAGCGCACCATCTTCTTCAAGGACGACGGCAACTACAAGACCCGCGCCGAGGTGAAGTTCGAGGGCGACACCCTGGTGAACCGCATCGAGCTGAAGGGCATCGACTTCAAGGAG…
p53DD (pBABE)	ATGACTGCCATGGAGGAGTCACAGTCGGATATCAGCCTCGAGAGAGCGCTGCCCACCTGCACAAGCGCCTCTCCCCCGCAAAAGAAAAAACCACTTGATGGAGAGTATTTCACCCTCAAGATCCGCGGGCGTAAACGCTTCGAGATGTTCCGGGAGCTGAATGAGGCCTTAGAGTTAAAGGATGCCCATGCTACAGAGGAGTCTGGAGACAGCAGGGCTCACTCCAGCTACCTGAAGACCAAGAAGGGCCAGTCTACTTCCCGCCATAAAAAAACAATGGTCAAGAAAGTGGGGCCTGACTCAGACTGACTGCCTCTGCATCCCGCCCCCCCCCCCCCCCCTGCAGCAATGGCAACAACGTTGCGCAAACTATTAACTGGCGAACTACTTACTCTAGCT…
